# Supplementary material for: Patterns of Socioeconomic Inequities in SDGs Relating to Children’s Well-Being in Thailand and Policy Implications
Source: Int J Environ Res Public Health. 2022 Oct 20;19(20):13626. doi: 10.3390/ijerph192013626 (PMC9603103; doi:10.3390/ijerph192013626)
Supplement: Supplementary file 1 [file ijerph-19-13626-s001.zip]

Archive with 1 entries (1 files):
- ijerph-1877616-supplementary.pdf
